# Supplementary material for: SmartPill™ Administration to Assess Gastrointestinal Function after Spinal Cord Injury in a Porcine Model—A Preliminary Study
Source: Biomedicines. 2023 Jun 7;11(6):1660. doi: 10.3390/biomedicines11061660 (PMC10295578; doi:10.3390/biomedicines11061660)
Supplement: Supplementary file 1 [file biomedicines-11-01660-s001.zip]

Archive with 1 entries (1 files):
- biomedicines-2426060-supplementary.pdf
